# Supplementary material for: A review of the introduced herpetofauna of Mexico and Central America, with comments on the effects of invasive species and biosecurity methodology
Source: Zookeys. 2021 Mar 8;1022:79–154. doi: 10.3897/zookeys.1022.51422 (PMC7960690; doi:10.3897/zookeys.1022.51422)
Supplement: Supplementary material 1 — Multipoint shapefiles, occurrence records for introduced and translocated reptiles and amphibians in Mexico and Central American Countries [file zookeys-1022-079-s001.zip]

Archive with 224 entries (224 files):
- Introduced Middle American Herpetofauna Shapefiles/Ctenonotus cristatellus.cpg
- Introduced Middle American Herpetofauna Shapefiles/Ctenonotus cristatellus.dbf
- Introduced Middle American Herpetofauna Shapefiles/Ctenonotus cristatellus.sbn
- Introduced Middle American Herpetofauna Shapefiles/Ctenonotus cristatellus.sbx
- Introduced Middle American Herpetofauna Shapefiles/Ctenonotus cristatellus.shp
- Introduced Middle American Herpetofauna Shapefiles/Ctenonotus cristatellus.shx
- Introduced Middle American Herpetofauna Shapefiles/Ctenosaura pectinata clarion.lyr
- Introduced Middle American Herpetofauna Shapefiles/Int Anolis allisoni.dbf
- Introduced Middle American Herpetofauna Shapefiles/Int Anolis allisoni.prj
- Introduced Middle American Herpetofauna Shapefiles/Int Anolis allisoni.sbn
- Introduced Middle American Herpetofauna Shapefiles/Int Anolis allisoni.sbx
- Introduced Middle American Herpetofauna Shapefiles/Int Anolis allisoni.shp
- Introduced Middle American Herpetofauna Shapefiles/Int Anolis allisoni.shx
- Introduced Middle American Herpetofauna Shapefiles/Int Anolis carolinensis.cpg
- Introduced Middle American Herpetofauna Shapefiles/Int Anolis carolinensis.dbf
- Introduced Middle American Herpetofauna Shapefiles/Int Anolis carolinensis.sbn
- Introduced Middle American Herpetofauna Shapefiles/Int Anolis carolinensis.sbx
- Introduced Middle American Herpetofauna Shapefiles/Int Anolis carolinensis.shp
- Introduced Middle American Herpetofauna Shapefiles/Int Anolis carolinensis.shx
- Introduced Middle American Herpetofauna Shapefiles/Int Anolis sagrei.dbf
- Introduced Middle American Herpetofauna Shapefiles/Int Anolis sagrei.prj
- Introduced Middle American Herpetofauna Shapefiles/Int Anolis sagrei.sbn
- Introduced Middle American Herpetofauna Shapefiles/Int Anolis sagrei.sbx
- Introduced Middle American Herpetofauna Shapefiles/Int Anolis sagrei.shp
- Introduced Middle American Herpetofauna Shapefiles/Int Anolis sagrei.shx
- Introduced Middle American Herpetofauna Shapefiles/Int Apalone spinifera.cpg
- Introduced Middle American Herpetofauna Shapefiles/Int Apalone spinifera.dbf
- Introduced Middle American Herpetofauna Shapefiles/Int Apalone spinifera.sbn
- Introduced Middle American Herpetofauna Shapefiles/Int Apalone spinifera.sbx
- Introduced Middle American Herpetofauna Shapefiles/Int Apalone spinifera.shp
- Introduced Middle American Herpetofauna Shapefiles/Int Apalone spinifera.shx
- Introduced Middle American Herpetofauna Shapefiles/Int Boa chafa.dbf
- Introduced Middle American Herpetofauna Shapefiles/Int Boa chafa.prj
- Introduced Middle American Herpetofauna Shapefiles/Int Boa chafa.shp
- Introduced Middle American Herpetofauna Shapefiles/Int Boa chafa.shx
- Introduced Middle American Herpetofauna Shapefiles/Int Boa Imperator.cpg
- Introduced Middle American Herpetofauna Shapefiles/Int Boa Imperator.dbf
- Introduced Middle American Herpetofauna Shapefiles/Int Boa Imperator.sbn
- Introduced Middle American Herpetofauna Shapefiles/Int Boa Imperator.sbx
- Introduced Middle American Herpetofauna Shapefiles/Int Boa Imperator.shp
- Introduced Middle American Herpetofauna Shapefiles/Int Boa Imperator.shx
- Introduced Middle American Herpetofauna Shapefiles/Int Chelonoidis carbonarius.cpg
- Introduced Middle American Herpetofauna Shapefiles/Int Chelonoidis carbonarius.dbf
- Introduced Middle American Herpetofauna Shapefiles/Int Chelonoidis carbonarius.sbn
- Introduced Middle American Herpetofauna Shapefiles/Int Chelonoidis carbonarius.sbx
- Introduced Middle American Herpetofauna Shapefiles/Int Chelonoidis carbonarius.shp
- Introduced Middle American Herpetofauna Shapefiles/Int Chelonoidis carbonarius.shx
- Introduced Middle American Herpetofauna Shapefiles/Int Ctenosaura conspicuosa.cpg
- Introduced Middle American Herpetofauna Shapefiles/Int Ctenosaura conspicuosa.dbf
- Introduced Middle American Herpetofauna Shapefiles/Int Ctenosaura conspicuosa.sbn
- Introduced Middle American Herpetofauna Shapefiles/Int Ctenosaura conspicuosa.sbx
- Introduced Middle American Herpetofauna Shapefiles/Int Ctenosaura conspicuosa.shp
- Introduced Middle American Herpetofauna Shapefiles/Int Ctenosaura conspicuosa.shp.ALUX.43032.43028.sr.lock
- Introduced Middle American Herpetofauna Shapefiles/Int Ctenosaura conspicuosa.shx
- Introduced Middle American Herpetofauna Shapefiles/Int Ctenosaura pectinata.cpg
- Introduced Middle American Herpetofauna Shapefiles/Int Ctenosaura pectinata.dbf
- Introduced Middle American Herpetofauna Shapefiles/Int Ctenosaura pectinata.sbn
- Introduced Middle American Herpetofauna Shapefiles/Int Ctenosaura pectinata.sbx
- Introduced Middle American Herpetofauna Shapefiles/Int Ctenosaura pectinata.shp
- Introduced Middle American Herpetofauna Shapefiles/Int Ctenosaura pectinata.shx
- Introduced Middle American Herpetofauna Shapefiles/Int Ctenosaura similis.CPG
- Introduced Middle American Herpetofauna Shapefiles/Int Ctenosaura similis.dbf
- Introduced Middle American Herpetofauna Shapefiles/Int Ctenosaura similis.sbn
- Introduced Middle American Herpetofauna Shapefiles/Int Ctenosaura similis.sbx
- Introduced Middle American Herpetofauna Shapefiles/Int Ctenosaura similis.shp
- Introduced Middle American Herpetofauna Shapefiles/Int Ctenosaura similis.shx
- Introduced Middle American Herpetofauna Shapefiles/Int Eleutherodactylus antillensis.cpg
- Introduced Middle American Herpetofauna Shapefiles/Int Eleutherodactylus antillensis.dbf
- Introduced Middle American Herpetofauna Shapefiles/Int Eleutherodactylus antillensis.sbn
- Introduced Middle American Herpetofauna Shapefiles/Int Eleutherodactylus antillensis.sbx
- Introduced Middle American Herpetofauna Shapefiles/Int Eleutherodactylus antillensis.shp
- Introduced Middle American Herpetofauna Shapefiles/Int Eleutherodactylus antillensis.shx
- Introduced Middle American Herpetofauna Shapefiles/Int Eleutherodactylus coqui.cpg
- Introduced Middle American Herpetofauna Shapefiles/Int Eleutherodactylus coqui.dbf
- Introduced Middle American Herpetofauna Shapefiles/Int Eleutherodactylus coqui.sbn
- Introduced Middle American Herpetofauna Shapefiles/Int Eleutherodactylus coqui.sbx
- Introduced Middle American Herpetofauna Shapefiles/Int Eleutherodactylus coqui.shp
- Introduced Middle American Herpetofauna Shapefiles/Int Eleutherodactylus coqui.shx
- Introduced Middle American Herpetofauna Shapefiles/Int Eleutherodactylus johnstonei.cpg
- Introduced Middle American Herpetofauna Shapefiles/Int Eleutherodactylus johnstonei.dbf
- Introduced Middle American Herpetofauna Shapefiles/Int Eleutherodactylus johnstonei.sbn
- Introduced Middle American Herpetofauna Shapefiles/Int Eleutherodactylus johnstonei.sbx
- Introduced Middle American Herpetofauna Shapefiles/Int Eleutherodactylus johnstonei.shp
- Introduced Middle American Herpetofauna Shapefiles/Int Eleutherodactylus johnstonei.shx
- Introduced Middle American Herpetofauna Shapefiles/Int Eleutherodactylus planirostris.dbf
- Introduced Middle American Herpetofauna Shapefiles/Int Eleutherodactylus planirostris.prj
- Introduced Middle American Herpetofauna Shapefiles/Int Eleutherodactylus planirostris.sbn
- Introduced Middle American Herpetofauna Shapefiles/Int Eleutherodactylus planirostris.sbx
- Introduced Middle American Herpetofauna Shapefiles/Int Eleutherodactylus planirostris.shp
- Introduced Middle American Herpetofauna Shapefiles/Int Eleutherodactylus planirostris.shx
- Introduced Middle American Herpetofauna Shapefiles/Int Gehyra mutilata.dbf
- Introduced Middle American Herpetofauna Shapefiles/Int Gehyra mutilata.prj
- Introduced Middle American Herpetofauna Shapefiles/Int Gehyra mutilata.sbn
- Introduced Middle American Herpetofauna Shapefiles/Int Gehyra mutilata.sbx
- Introduced Middle American Herpetofauna Shapefiles/Int Gehyra mutilata.shp
- Introduced Middle American Herpetofauna Shapefiles/Int Gehyra mutilata.shx
- Introduced Middle American Herpetofauna Shapefiles/Int Gekko gecko.dbf
- Introduced Middle American Herpetofauna Shapefiles/Int Gekko gecko.prj
- Introduced Middle American Herpetofauna Shapefiles/Int Gekko gecko.sbn
- Introduced Middle American Herpetofauna Shapefiles/Int Gekko gecko.sbx
- Introduced Middle American Herpetofauna Shapefiles/Int Gekko gecko.shp
- Introduced Middle American Herpetofauna Shapefiles/Int Gekko gecko.shx
- Introduced Middle American Herpetofauna Shapefiles/Int Gopherus agassizii.cpg
- Introduced Middle American Herpetofauna Shapefiles/Int Gopherus agassizii.dbf
- Introduced Middle American Herpetofauna Shapefiles/Int Gopherus agassizii.sbn
- Introduced Middle American Herpetofauna Shapefiles/Int Gopherus agassizii.sbx
- Introduced Middle American Herpetofauna Shapefiles/Int Gopherus agassizii.shp
- Introduced Middle American Herpetofauna Shapefiles/Int Gopherus agassizii.shp.ALUX.43032.43028.sr.lock
- Introduced Middle American Herpetofauna Shapefiles/Int Gopherus agassizii.shx
- Introduced Middle American Herpetofauna Shapefiles/Int Hemidactylus frenatus.dbf
- Introduced Middle American Herpetofauna Shapefiles/Int Hemidactylus frenatus.prj
- Introduced Middle American Herpetofauna Shapefiles/Int Hemidactylus frenatus.sbn
- Introduced Middle American Herpetofauna Shapefiles/Int Hemidactylus frenatus.sbx
- Introduced Middle American Herpetofauna Shapefiles/Int Hemidactylus frenatus.shp
- Introduced Middle American Herpetofauna Shapefiles/Int Hemidactylus frenatus.shx
- Introduced Middle American Herpetofauna Shapefiles/Int Hemidactylus garnotii.dbf
- Introduced Middle American Herpetofauna Shapefiles/Int Hemidactylus garnotii.prj
- Introduced Middle American Herpetofauna Shapefiles/Int Hemidactylus garnotii.sbn
- Introduced Middle American Herpetofauna Shapefiles/Int Hemidactylus garnotii.sbx
- Introduced Middle American Herpetofauna Shapefiles/Int Hemidactylus garnotii.shp
- Introduced Middle American Herpetofauna Shapefiles/Int Hemidactylus garnotii.shx
- Introduced Middle American Herpetofauna Shapefiles/Int Hemidactylus mabouia.dbf
- Introduced Middle American Herpetofauna Shapefiles/Int Hemidactylus mabouia.prj
- Introduced Middle American Herpetofauna Shapefiles/Int Hemidactylus mabouia.sbn
- Introduced Middle American Herpetofauna Shapefiles/Int Hemidactylus mabouia.sbx
- Introduced Middle American Herpetofauna Shapefiles/Int Hemidactylus mabouia.shp
- Introduced Middle American Herpetofauna Shapefiles/Int Hemidactylus mabouia.shx
- Introduced Middle American Herpetofauna Shapefiles/Int Hemidactylus turcicus.dbf
- Introduced Middle American Herpetofauna Shapefiles/Int Hemidactylus turcicus.prj
- Introduced Middle American Herpetofauna Shapefiles/Int Hemidactylus turcicus.sbn
- Introduced Middle American Herpetofauna Shapefiles/Int Hemidactylus turcicus.sbx
- Introduced Middle American Herpetofauna Shapefiles/Int Hemidactylus turcicus.shp
- Introduced Middle American Herpetofauna Shapefiles/Int Hemidactylus turcicus.shx
- Introduced Middle American Herpetofauna Shapefiles/Int Indotyphlops braminus.dbf
- Introduced Middle American Herpetofauna Shapefiles/Int Indotyphlops braminus.prj
- Introduced Middle American Herpetofauna Shapefiles/Int Indotyphlops braminus.sbn
- Introduced Middle American Herpetofauna Shapefiles/Int Indotyphlops braminus.sbx
- Introduced Middle American Herpetofauna Shapefiles/Int Indotyphlops braminus.shp
- Introduced Middle American Herpetofauna Shapefiles/Int Indotyphlops braminus.shx
- Introduced Middle American Herpetofauna Shapefiles/Int Leiocephalus varius.cpg
- Introduced Middle American Herpetofauna Shapefiles/Int Leiocephalus varius.dbf
- Introduced Middle American Herpetofauna Shapefiles/Int Leiocephalus varius.sbn
- Introduced Middle American Herpetofauna Shapefiles/Int Leiocephalus varius.sbx
- Introduced Middle American Herpetofauna Shapefiles/Int Leiocephalus varius.shp
- Introduced Middle American Herpetofauna Shapefiles/Int Leiocephalus varius.shx
- Introduced Middle American Herpetofauna Shapefiles/Int Lepidodactylus lugubris.dbf
- Introduced Middle American Herpetofauna Shapefiles/Int Lepidodactylus lugubris.prj
- Introduced Middle American Herpetofauna Shapefiles/Int Lepidodactylus lugubris.sbn
- Introduced Middle American Herpetofauna Shapefiles/Int Lepidodactylus lugubris.sbx
- Introduced Middle American Herpetofauna Shapefiles/Int Lepidodactylus lugubris.shp
- Introduced Middle American Herpetofauna Shapefiles/Int Lepidodactylus lugubris.shx
- Introduced Middle American Herpetofauna Shapefiles/Int Lithobates berlandieri.cpg
- Introduced Middle American Herpetofauna Shapefiles/Int Lithobates berlandieri.dbf
- Introduced Middle American Herpetofauna Shapefiles/Int Lithobates berlandieri.sbn
- Introduced Middle American Herpetofauna Shapefiles/Int Lithobates berlandieri.sbx
- Introduced Middle American Herpetofauna Shapefiles/Int Lithobates berlandieri.shp
- Introduced Middle American Herpetofauna Shapefiles/Int Lithobates berlandieri.shp.ALUX.43032.43028.sr.lock
- Introduced Middle American Herpetofauna Shapefiles/Int Lithobates berlandieri.shx
- Introduced Middle American Herpetofauna Shapefiles/Int Lithobates catesbeianus.dbf
- Introduced Middle American Herpetofauna Shapefiles/Int Lithobates catesbeianus.prj
- Introduced Middle American Herpetofauna Shapefiles/Int Lithobates catesbeianus.sbn
- Introduced Middle American Herpetofauna Shapefiles/Int Lithobates catesbeianus.sbx
- Introduced Middle American Herpetofauna Shapefiles/Int Lithobates catesbeianus.shp
- Introduced Middle American Herpetofauna Shapefiles/Int Lithobates catesbeianus.shx
- Introduced Middle American Herpetofauna Shapefiles/Int Lithobates forreri.cpg
- Introduced Middle American Herpetofauna Shapefiles/Int Lithobates forreri.dbf
- Introduced Middle American Herpetofauna Shapefiles/Int Lithobates forreri.sbn
- Introduced Middle American Herpetofauna Shapefiles/Int Lithobates forreri.sbx
- Introduced Middle American Herpetofauna Shapefiles/Int Lithobates forreri.shp
- Introduced Middle American Herpetofauna Shapefiles/Int Lithobates forreri.shp.ALUX.43032.43028.sr.lock
- Introduced Middle American Herpetofauna Shapefiles/Int Lithobates forreri.shx
- Introduced Middle American Herpetofauna Shapefiles/Int Osteopilus septentrionalis.lyr
- Introduced Middle American Herpetofauna Shapefiles/Int Sauromalus hispidus.cpg
- Introduced Middle American Herpetofauna Shapefiles/Int Sauromalus hispidus.dbf
- Introduced Middle American Herpetofauna Shapefiles/Int Sauromalus hispidus.sbn
- Introduced Middle American Herpetofauna Shapefiles/Int Sauromalus hispidus.sbx
- Introduced Middle American Herpetofauna Shapefiles/Int Sauromalus hispidus.shp
- Introduced Middle American Herpetofauna Shapefiles/Int Sauromalus hispidus.shp.ALUX.43032.43028.sr.lock
- Introduced Middle American Herpetofauna Shapefiles/Int Sauromalus hispidus.shx
- Introduced Middle American Herpetofauna Shapefiles/Int Sauromalus varius.cpg
- Introduced Middle American Herpetofauna Shapefiles/Int Sauromalus varius.dbf
- Introduced Middle American Herpetofauna Shapefiles/Int Sauromalus varius.sbn
- Introduced Middle American Herpetofauna Shapefiles/Int Sauromalus varius.sbx
- Introduced Middle American Herpetofauna Shapefiles/Int Sauromalus varius.shp
- Introduced Middle American Herpetofauna Shapefiles/Int Sauromalus varius.shp.ALUX.43032.43028.sr.lock
- Introduced Middle American Herpetofauna Shapefiles/Int Sauromalus varius.shx
- Introduced Middle American Herpetofauna Shapefiles/Int Smilisca baudini.cpg
- Introduced Middle American Herpetofauna Shapefiles/Int Smilisca baudini.dbf
- Introduced Middle American Herpetofauna Shapefiles/Int Smilisca baudini.sbn
- Introduced Middle American Herpetofauna Shapefiles/Int Smilisca baudini.sbx
- Introduced Middle American Herpetofauna Shapefiles/Int Smilisca baudini.shp
- Introduced Middle American Herpetofauna Shapefiles/Int Smilisca baudini.shp.ALUX.43032.43028.sr.lock
- Introduced Middle American Herpetofauna Shapefiles/Int Smilisca baudini.shx
- Introduced Middle American Herpetofauna Shapefiles/Int Staurotypus triporcatus.cpg
- Introduced Middle American Herpetofauna Shapefiles/Int Staurotypus triporcatus.dbf
- Introduced Middle American Herpetofauna Shapefiles/Int Staurotypus triporcatus.sbn
- Introduced Middle American Herpetofauna Shapefiles/Int Staurotypus triporcatus.sbx
- Introduced Middle American Herpetofauna Shapefiles/Int Staurotypus triporcatus.shp
- Introduced Middle American Herpetofauna Shapefiles/Int Staurotypus triporcatus.shx
- Introduced Middle American Herpetofauna Shapefiles/Int Tarentola mauritanica.CPG
- Introduced Middle American Herpetofauna Shapefiles/Int Tarentola mauritanica.dbf
- Introduced Middle American Herpetofauna Shapefiles/Int Tarentola mauritanica.sbn
- Introduced Middle American Herpetofauna Shapefiles/Int Tarentola mauritanica.sbx
- Introduced Middle American Herpetofauna Shapefiles/Int Tarentola mauritanica.shp
- Introduced Middle American Herpetofauna Shapefiles/Int Tarentola mauritanica.shx
- Introduced Middle American Herpetofauna Shapefiles/Int Uta stansburiana.cpg
- Introduced Middle American Herpetofauna Shapefiles/Int Uta stansburiana.dbf
- Introduced Middle American Herpetofauna Shapefiles/Int Uta stansburiana.sbn
- Introduced Middle American Herpetofauna Shapefiles/Int Uta stansburiana.sbx
- Introduced Middle American Herpetofauna Shapefiles/Int Uta stansburiana.shp
- Introduced Middle American Herpetofauna Shapefiles/Int Uta stansburiana.shp.ALUX.43032.43028.sr.lock
- Introduced Middle American Herpetofauna Shapefiles/Int Uta stansburiana.shx
- Introduced Middle American Herpetofauna Shapefiles/Int Xenopus laevis.cpg
- Introduced Middle American Herpetofauna Shapefiles/Int Xenopus laevis.dbf
- Introduced Middle American Herpetofauna Shapefiles/Int Xenopus laevis.sbn
- Introduced Middle American Herpetofauna Shapefiles/Int Xenopus laevis.sbx
- Introduced Middle American Herpetofauna Shapefiles/Int Xenopus laevis.shp
- Introduced Middle American Herpetofauna Shapefiles/Int Xenopus laevis.shx
- Introduced Middle American Herpetofauna Shapefiles/Osteopilus septentrionalis.cpg
- Introduced Middle American Herpetofauna Shapefiles/Osteopilus septentrionalis.dbf
- Introduced Middle American Herpetofauna Shapefiles/Osteopilus septentrionalis.sbn
- Introduced Middle American Herpetofauna Shapefiles/Osteopilus septentrionalis.sbx
- Introduced Middle American Herpetofauna Shapefiles/Osteopilus septentrionalis.shp
- Introduced Middle American Herpetofauna Shapefiles/Osteopilus septentrionalis.shx
